# Supplementary material for: Impact of Geographic Location on Diagnosis and Initial Management of Takayasu Arteritis: A Tale of Two Cohorts from Italy and India
Source: Diagnostics (Basel). 2022 Dec 9;12(12):3102. doi: 10.3390/diagnostics12123102 (PMC9777621; doi:10.3390/diagnostics12123102)
Supplement: Supplementary file 1 [file diagnostics-12-03102-s001.zip]

Archive with 1 entries (1 files):
- diagnostics-1988869-supplementary.pdf
